# Supplementary material for: Antibacterial Potential of Symmetrical Twin-Drug 3,6-Diaminoxanthones
Source: Pharmaceuticals (Basel). 2024 Feb 6;17(2):209. doi: 10.3390/ph17020209 (PMC10891989; doi:10.3390/ph17020209)
Supplement: Supplementary file 1 [file pharmaceuticals-17-00209-s001.zip]

Archive with 1 entries (1 files):
- pharmaceuticals-2826597-supplementary.pdf
